# Supplementary material for: Risk Estimation in Non-Enhancing Glioma: Introducing a Clinical Score
Source: Cancers (Basel). 2023 Apr 27;15(9):2503. doi: 10.3390/cancers15092503 (PMC10177456; doi:10.3390/cancers15092503)
Supplement: Supplementary file 1 [file cancers-15-02503-s001.zip]

Archive with 1 entries (1 files):
- cancers-2292226-supplementary.pdf
